# Supplementary material for: Lung IL-17A-Producing CD4+ T Cells Correlate with Protection after Intrapulmonary Vaccination with Differentially Adjuvanted Tuberculosis Vaccines
Source: Vaccines (Basel). 2024 Jan 26;12(2):128. doi: 10.3390/vaccines12020128 (PMC10892942; doi:10.3390/vaccines12020128)
Supplement: Supplementary file 1 [file vaccines-12-00128-s001.zip]

Archive with 1 entries (1 files):
- vaccines-2809781-supplementary.pdf
